# Supplementary material for: Development and Clinical Evaluation of a Rapid Point of Care Test for Ebola Virus Infection in Humans
Source: Viruses. 2023 Jan 25;15(2):336. doi: 10.3390/v15020336 (PMC9961446; doi:10.3390/v15020336)
Supplement: Supplementary file 1 [file viruses-15-00336-s001.zip]

Archive with 1 entries (1 files):
- viruses-2176414-supplementary.pdf
